# Supplementary material for: The timeliness of health plan drug coverage policy changes to FDA label revisions
Source: Health Aff Sch. 2026 Feb 13;4(2):qxag034. doi: 10.1093/haschl/qxag034 (PMC12927503; doi:10.1093/haschl/qxag034)
Supplement: qxag034_Supplementary_Data [file qxag034_supplementary_data.zip]

Archive with 8 entries (8 files):
- ICMJE Disclosure form_Lin.pdf
- Appendix Material.docx
- ICMJE Disclosure form - Brennan.pdf
- ICMJE Disclosure form - Chambers.pdf
- ICMJE Disclosure form Beinfeld.pdf
- ICMJE Disclosure form_DE.pdf
- ICMJE Disclosure form_JCampbell.pdf
- ICMJE Disclosure form_JMotyka.pdf
